# Supplementary material for: Transcriptomic Analysis of Takifugu obscurus Gills under Acute Hypoxic Stress
Source: Animals (Basel). 2023 May 9;13(10):1572. doi: 10.3390/ani13101572 (PMC10215208; doi:10.3390/ani13101572)
Supplement: Supplementary file 1 [file animals-13-01572-s001.zip]

Archive with 1 entries (1 files):
- animals-2298362-supplementary.pdf
